# Supplementary material for: Optimizing the conservation of migratory species over their full annual cycle
Source: Nat Commun. 2019 Apr 15;10:1754. doi: 10.1038/s41467-019-09723-8 (PMC6465267; doi:10.1038/s41467-019-09723-8)
Supplement: Supplementary file 6 — Supplementary Data 1 [file 41467_2019_9723_MOESM6_ESM.xlsx]

## Sheet: Sheet1
Common name	Scientific name	Range category	PIF score	PIF status
Acadian Flycatcher	Empidonax virescens	1	11
American Redstart	Setophaga ruticilla	1	10
Ash-throated Flycatcher	Myiarchus cinerascens	1	8
Baltimore Oriole	Icterus galbula	1	10
Bank Swallow	Riparia riparia	1	11	T
Barn Swallow	Hirundo rustica	2	8
Bay-breasted Warbler	Setophaga castanea	1	10
Bell's Vireo	Vireo bellii	1	11
Black Swift	Cypseloides niger	2	15	Y
Black-and-white Warbler	Mniotilta varia	1	11
Black-billed Cuckoo	Coccyzus erythropthalmus	1	13	Y
Blackburnian Warbler	Setophaga fusca	1	9
Black-capped Vireo	Vireo atricapilla	1	17	R
Black-chinned Hummingbird	Archilochus alexandri	1	9
Black-headed Grosbeak	Pheucticus melanocephalus	2	9
Blackpoll Warbler	Setophaga striata	1	11	T
Black-throated Blue Warbler	Setophaga caerulescens	1	9
Black-throated Gray Warbler	Setophaga nigrescens	1	13
Black-throated Green Warbler	Setophaga virens	1	9
Blue Grosbeak	Passerina caerulea	2	8
Blue-gray Gnatcatcher	Polioptila caerulea	2	11
Blue-headed Vireo	Vireo solitarius	1	7
Blue-winged Warbler	Vermivora cyanoptera	1	13
Bobolink	Dolichonyx oryzivorus	1	14	Y
Broad-tailed Hummingbird	Selasphorus platycercus	1	12
Bullock's Oriole	Icterus bullockii	1	11
Calliope Hummingbird	Selasphorus calliope	1	12
Canada Warbler	Cardellina canadensis	1	14	Y
Cape May Warbler	Setophaga tigrina	1	13	Y
Cassin's Kingbird	Tyrannus vociferans	2	9
Cassin's Vireo	Vireo cassinii	1	10
Cave Swallow	Petrochelidon fulva	2	8
Cerulean Warbler	Setophaga cerulea	1	15	Y
Chestnut-sided Warbler	Setophaga pensylvanica	1	12
Chimney Swift	Chaetura pelagica	1	12	T
Cliff Swallow	Petrochelidon pyrrhonota	1	6
Common Nighthawk	Chordeiles minor	1	11	T
Common Yellowthroat	Geothlypis trichas	1	9
Connecticut Warbler	Oporornis agilis	1	13	Y
Cordilleran Flycatcher	Empidonax occidentalis	1	11
Dickcissel	Spiza americana	1	11
Dusky Flycatcher	Empidonax oberholseri	1	11
Eastern Kingbird	Tyrannus tyrannus	1	11
Eastern Wood-Pewee	Contopus virens	1	10
Golden-cheeked Warbler	Setophaga chrysoparia	1	19	R
Golden-winged Warbler	Vermivora chrysoptera	1	16	R
Grace's Warbler	Setophaga graciae	2	14	Y
Gray Catbird	Dumetella carolinensis	1	8
Gray Vireo	Vireo vicinior	1	14	Y
Gray-cheeked Thrush	Catharus minimus	1	9
Great Crested Flycatcher	Myiarchus crinitus	1	8
Hammond's Flycatcher	Empidonax hammondii	1	10
Hepatic Tanager	Piranga flava	2	7
Hermit Warbler	Setophaga occidentalis	1	11
Hooded Oriole	Icterus cucullatus	2	10
Hooded Warbler	Setophaga citrina	1	9
Indigo Bunting	Passerina cyanea	1	9
Kentucky Warbler	Geothlypis formosa	1	14	Y
Lazuli Bunting	Passerina amoena	1	9
Least Flycatcher	Empidonax minimus	1	11	T
Louisiana Waterthrush	Parkesia motacilla	1	12
Lucy's Warbler	Oreothlypis luciae	1	12
MacGillivray's Warbler	Geothlypis tolmiei	1	12
Magnolia Warbler	Setophaga magnolia	1	7
Mourning Warbler	Geothlypis philadelphia	1	12
Nashville Warbler	Oreothlypis ruficapilla	1	9
Northern Parula	Setophaga americana	1	8
Northern Rough-winged Swallow	Stelgidopteryx serripennis	1	10
Northern Waterthrush	Parkesia noveboracensis	1	8
Olive-sided Flycatcher	Contopus cooperi	1	13	Y
Orange-crowned Warbler	Oreothlypis celata	1	9
Orchard Oriole	Icterus spurius	1	10
Ovenbird	Seiurus aurocapilla	1	9
Pacific-slope Flycatcher	Empidonax difficilis	1	11
Painted Bunting	Passerina ciris	1	11
Painted Redstart	Myioborus pictus	2	13
Palm Warbler	Setophaga palmarum	1	11
Philadelphia Vireo	Vireo philadelphicus	1	10
Plumbeous Vireo	Vireo plumbeus	1	13
Prairie Warbler	Setophaga discolor	1	13	Y
Prothonotary Warbler	Protonotaria citrea	1	14	Y
Purple Martin	Progne subis	1	10
Red-eyed Vireo	Vireo olivaceus	2	6
Red-faced Warbler	Cardellina rubrifrons	2	13
Rose-breasted Grosbeak	Pheucticus ludovicianus	1	11
Ruby-crowned Kinglet	Regulus calendula	1	6
Ruby-throated Hummingbird	Archilochus colubris	1	8
Rufous Hummingbird	Selasphorus rufus	1	14	Y
Scarlet Tanager	Piranga olivacea	1	12
Scissor-tailed Flycatcher	Tyrannus forficatus	1	11
Scott's Oriole	Icterus parisorum	2	13
Summer Tanager	Piranga rubra	1	9
Swainson's Thrush	Catharus ustulatus	1	10
Swainson's Warbler	Limnothlypis swainsonii	1	13
Tennessee Warbler	Oreothlypis peregrina	1	9
Townsend's Warbler	Setophaga townsendi	1	11
Tree Swallow	Tachycineta bicolor	1	10
Vaux's Swift	Chaetura vauxi	2	13
Veery	Catharus fuscescens	1	12
Violet-green Swallow	Tachycineta thalassina	1	10
Virginia's Warbler	Oreothlypis virginiae	1	14	Y
Warbling Vireo	Vireo gilvus	1	8
Western Kingbird	Tyrannus verticalis	1	9
Western Tanager	Piranga ludoviciana	1	9
Western Wood-Pewee	Contopus sordidulus	1	11
White-eyed Vireo	Vireo griseus	1	8
White-throated Swift	Aeronautes saxatalis	2	11
Wilson's Warbler	Cardellina pusilla	1	10	T
Wood Thrush	Hylocichla mustelina	1	14	Y
Worm-eating Warbler	Helmitheros vermivorum	1	13
Yellow Warbler	Setophaga petechia	2	8
Yellow-bellied Flycatcher	Empidonax flaviventris	1	9
Yellow-billed Cuckoo	Coccyzus americanus	1	12	T
Yellow-breasted Chat	Icteria virens	1	10
Yellow-rumped Warbler	Setophaga coronata	1	6
Yellow-throated Vireo	Vireo flavifrons	1	9
Yellow-throated Warbler	Setophaga dominica	1	10
